# Supplementary material for: Single cell transcriptomic profiling identifies tumor-acquired and therapy-resistant cell states in pediatric rhabdomyosarcoma
Source: Nat Commun. 2024 Jul 26;15:6307. doi: 10.1038/s41467-024-50527-2 (PMC11282092; doi:10.1038/s41467-024-50527-2)
Supplement: Supplementary file 11 — Supplementary Data 8 [file 41467_2024_50527_MOESM11_ESM.xlsx]

## Sheet: PAX3-FOXO1
Supplementary Data 8. Gene markers with predicted membrane localization enriched in FP-RMS (PAX3::FOXO1) tumor subpopulations
Apoptosis	Differentiated	Ground	Neuronal	Progenitor	Proliferative
S100A6	MYL4	NOS1	L1CAM	CALD1	UBE2C
CFL2	SMPX	CHRNA1	CAMK2D	ANXA2	ASPM
SLC3A2	FILIP1		BASP1	TXNIP	UBE2S
	PRDX6		CXADR	LAMA4	CKAP5
	NEXN		NCAM1	S100A6	LBR
	ENO3		COBL	AKAP12	TMPO
	CAVIN4		CRYAB	BASP1	SYNE2
	CFL2		KIF26B	ENC1	RANGAP1
	TRDN		PDZD2	JAG1	CEP55
	NCAM1		CNR1	FLNA	PRC1
	MACF1		PKP1	NOTCH3	PHGDH
	HSPB1		CAMK2N1	B2M	MARCKS
	TNNI2		SVIL	CRYAB	LMNB1
	OBSCN		LZTS1	EDNRA	CCDC34
	CRYAB		MAP2	ANXA1	LMNB2
	COBL		SLC12A2	HLA-A
	FLNC		MAPT	AHNAK
	GPC1		MYL4	CDH2
	PDLIM5		ROBO2	GPC3
	CHRNA1		PAG1	DSEL
	ASB5		SYT4	CD44
	CAV3		CDH2	DDR2
	CHRND		EPHB2	TMX4
	TRIM54		AKAP12	MARCKS
	SYNE1		SERINC2
	CAMK2D		MBP
	LIMA1		SPINT2
	MYO10		MARCKS
	ANK3		ATP2B4
	DYSF		KIF19
	ATP2B1		MYO5B
	ERBB3		SLC7A5
	ANK2		SEMA6D
	DLG2		ITGA3
	SVIL		TMX4
	MTSS1		SIPA1L2
	PRR32		CFL2
	ARHGEF6		CHRNA3
	ARHGAP24		CAVIN4
	CALCRL		ARL4C
	LMOD2		ATP2B1
	RYR2
	DBN1
	CDC42EP3
	ADAMTS1

## Sheet: PAX7-FOXO1
Supplementary Data 8. Gene markers with predicted membrane localization enriched in FP-RMS (PAX7::FOXO1) tumor subpopulations
Differentiated	Ground	Neuronal	Progenitor	Proliferative
MYL4	BASP1	BASP1	SPINT2	UBE2S
TNNI2	GYPC	NRXN1	ANXA2	UBE2C
CHRND		EXOC3L1	TXNIP	ASPM
COBL		PLS3	JAG1	PRC1
ERBB3		GAP43	PLCB1	LBR
CAV3		KIF19	CD9	LMNB1
ATP2B1		HERPUD1	AHNAK	TMPO
FLNC		SYT4	S100A6	PHGDH
FILIP1		ENO2	CDH13	SYNE2
ENO3		MAP2	ACKR3	LMNB2
LIMA1		CNR1	GPC3	CEP55
PLS3		L1CAM	SYNE1	SUN2
GPC1		MAPT	DDR2	GP6
KIF19		DSEL	NOTCH3	HYLS1
HSPB1		CHRNA3	CALD1	CKAP5
LZTS1		CD163	CDH8	KPNB1
MACF1		MYL4	PCDH7	SLC20A1
CALCRL		SNAP25	TMTC2	DIAPH3
GNB3		MAP6	ADAMTS1	B2M
CRYAB		RAB26	STOM	ARL4C
PDLIM5		LINGO1	CDH2	BRIP1
CDC42EP3		ROBO1	GP6	ENC1
NEXN		ANXA2	PRKCA	ENO1
ASB5		GPC1	ENOX1	HERPUD1
DYSF		CDH13	UTRN	SLC3A2
EHBP1L1		ARHGDIG	PDGFC
CAMK2D		SLC16A3	OSBPL6
SH3BGR		HSPB1	CYTL1
NCS1		ATP2B4	CDH4
CHRNA1		ROBO2	EPS8
TRIM54		NCAM1	AQP3
ARHGAP24		GPRIN1
TRDN		SLC3A2
SVIL
SCRIB
DLG2
ANK2
SMPX
PPP1R12B
SUN2
KCNN3
EXOC3L1
ABLIM3
PLEKHA4
XIRP2
SYNE1
NCAM1

## Sheet: FN-RMS
Supplementary Data 8. Gene markers with predicted membrane localization enriched in FN-RMS tumor subpopulations
Differentiated	Ground	IFN	Progenitor	Proliferative
TNNI2	DLG2	B2M	EVA1B	UBE2C
MACF1	GPC3	TXNIP	ANXA2	UBE2S
MYL4	NLGN1	MX1	B2M	ASPM
ATP2B1		S100A6	S100A6	PRC1
SCRIB		HIP1R	EMP3	LBR
ENO3		ENC1	EGFR	CKAP5
GPC1		EMP3	CALD1	LMNB1
COBL		ADAP1	GAS2	TMPO
NEXN		AHNAK	FILIP1L	LMNB2
FLNC		PLS3	SLC2A1	CCDC34
CHRND		ANXA1	ANXA1	CEP55
FILIP1		EVA1B	HTRA1	RANGAP1
PHLDB2		PLSCR1	SCN7A	SYNE2
CHRNA1			AHNAK	PHGDH
CDH15			SLC16A3	SUN2
LIMA1			AKAP12	BASP1
MYO10			DAB2	ENAH
CD9			TNFRSF12A	EZR
MTSS1			GAPDH	GPC3
DLG2			CD44	FZR1
GLRX			NGFR	DIAPH3
PLS3			ISLR
PRDX6			ENO1
ASB5			HLA-A
PDLIM5			NAV3
CDC42EP3			EDNRA
NCAM1			GYPC
RAPSN			BOC
LZTS1			TXNIP
SMPX			HERPUD1
GPC4			THBS1
TNFSF13B			SLC3A2
ITGA4			EPHA3
ERBB3			ARHGAP24
MEGF10			LAMA4
TRDN			ENC1
TNFRSF12A			SLC2A3
SIPA1L2			DCHS2
HERPUD1			COL5A3
SMOC1			PDE4D
SVIL			ENO2
MAP2K1			TRIB1
CRYAB			UTRN
RYR2			RGS3
ARHGEF6			CD9
RNF165			EPS8
NGFR			PNCK
CDH13			AXL
EHD4			DSEL
TMTC2			OSR2
CAV3
MAMDC2
