# Supplementary material for: Single cell transcriptomic profiling identifies tumor-acquired and therapy-resistant cell states in pediatric rhabdomyosarcoma
Source: Nat Commun. 2024 Jul 26;15:6307. doi: 10.1038/s41467-024-50527-2 (PMC11282092; doi:10.1038/s41467-024-50527-2)
Supplement: Supplementary file 14 — Source data [file 41467_2024_50527_MOESM14_ESM.xlsx]

## Sheet: Figure 4C
Sample	Differentiated % within scRNA-seq	Myogenin expression, % area	Neuronal % within scRNA-seq	Synaptophysin expression, % area
SJRHB010468_X1	11.4	73.6023	7.7	1.85471
SJRHB013757_X1	8.1	64.6072	0.8	0.260939
SJRHB031320_X1	7.9	55.8678	0.7	0.38916
SJRHB013759_X14	2.7	31.7188	2	0.633835
SJRHB013759_X1			1.9	0.076559

## Sheet: Figure 5F
		Signature module scores
Treatment	Time point, day	Differentiated	Proliferative	Progenitor	Neuronal
VCR+IRN rep2	0	0.587075	1.05974	0.19137	0.570319
VCR+IRN rep2	3	1.07562	0.595102	0.473581	0.844143
VCR+IRN rep2	7	1.99139	0.238694	0.456872	1.41602
VCR+IRN rep2	14	1.78071	0.501601	0.27336	1.29029
VCR+IRN rep2	21 (rec)	0.490665	1.01137	0.104224	0.338329
VCR+IRN rep2	32 (rec)	0.799605	1.00775	0.267318	0.730429
VCR+IRN rep1	0	0.879789	0.910519	0.60157	0.666693
VCR+IRN rep1	3	0.721732	0.606433	0.558775	0.618026
VCR+IRN rep1	7	1.40759	0.462539	0.723833	0.978952
VCR+IRN rep1	14	1.50197	0.889955	0.618912	0.904628
VCR+IRN rep1	21 (rec)	1.04692	0.912585	0.472334	0.623932
Vehicle	0	0.947951	1.04811	0.349405	0.784722
Vehicle	3	0.821924	0.926853	0.493606	0.786122
Vehicle	7	0.734306	1.15596	0.269263	0.668348
Vehicle	14	0.554418	0.987219	0.456952	0.716394
Vehicle	21 (rec)	0.613123	0.709083	0.36859	0.849329

## Sheet: Figure 5D
		Signature module scores
PatientID	treatment	Differentiated	Progenitor	Proliferative
2A	diagnostic	-0.630473	0.463671	0.248499
2B	delayed resection	0.317527	0.211829	0.536848
5A	diagnostic	0.527793	0.336737	-0.0784154
5B	delayed resection	0.621368	0.912397	-0.513737
8A	diagnostic	-0.315679	0.29455	1.29586
8B	delayed resection	-0.28273	1.46335	-0.433327
12A	diagnostic	1.02783	0.432792	0.333043
12B	delayed resection	0.828044	0.379322	-0.180666
17A	diagnostic	0.513335	0.21116	0.717726
17B	delayed resection	0.53531	0.506143	-0.536302
24A	diagnostic	0.280091	-0.325689	0.352441
24B	delayed resection	0.251261	0.876098	-0.532936
25A	diagnostic	0.504094	0.172621	0.492288
25B	delayed resection	0.29685	0.640273	0.513
